# Supplementary material for: The intestinal distribution pattern of appetite- and glucose regulatory peptides in mice, rats and pigs
Source: BMC Res Notes. 2016 Feb 2;9:60. doi: 10.1186/s13104-016-1872-2 (PMC4736122; doi:10.1186/s13104-016-1872-2)
Supplement: Supplementary file 1 — 10.1186/s13104-016-1872-2 Measured concentrations. [file 13104_2016_1872_MOESM1_ESM.xlsx]

## Sheet: Data
		GLP-1 pmol/g, mouse
		1	2	3	4	5	6	7	8	9	Average	std dev	SEM
duodenum	A	7.89474	26.1261	35.0877	32.8704	24.8062	53.0435	31.9149	43.6441	47.8947	2.22222	10.2378	3.6196
proximail jejunum	B	18.75	21.9388	29.9242	45.2381	28.5714	37.1795	18.5897	37.8151	85.7143	14.2202	21.1068	7.46237
Distal ileum	C	77.7108	84.3374	57.0093	68.1818	61.6438	101.579	39.3333	83.9506	1.09489	27.2727	31.2446	11.0466
Caecum	D	50	86.6667	25.9036	41.4634	33.8889	44.9367	45.8333	46.7105	238.272	10.9375	70.111	24.788
Proximal Colon	E	3.57143	101.415	75.7353	105.804	51.9126	71.5625	81.25	119.565	64.9533	0	22.8864	8.09155
Distal Colon	F	112.931	26.1628	82.0513	123.418	97.8261	140.411	132.051	140	156.849	3.125	42.4263	15
		GLP-1 pmol/g, rat
		1	2	3	4	5	6	7	8	9	Average	std dev	SEM
duodenum	A	5.33981	6.43939	3.69318	3.6036	9	6.37584	8.47458	5.12048	5.85938	6.07081	1.97394	0.697895
proximail jejunum	B	31.7204	16.6667	26.9663	23.4286	43.75	48.9796	17.3781	9.5	15	25.2086	14.1439	5.00064
Distal ileum	C	60.1695	112.105	120.454	67.5532	108.738	110.185	55.8333	65.9375	81.8182	90.3281	25.3292	8.95522
Caecum	D	37.5	35.2632	16.5094	25.2381	51.0714	29.2253	17.1875	14.7619	13.3333	25.3238	12.9625	4.58292
Proximal Colon	E	66.5413	75.1968	35.5856	44.4915	82.8431	82.5688	81.9444	40.0553	76.25	64.867	20.8827	7.38313
Distal Colon	F	35.1145	28.5714	64.8734	16.5385	53.211	29.9363	2.07071	21.8518	20	29.6316	20.2961	7.17575
		GLP-1 pmol/g
		1	2	3	4	5	6	7	8	9	Average	std dev	SEM
duodenum	A	0	0	0	0	0	0	0	0		0	0	0
proximail jejunum	B	0	0	0	0	0	0	0	0		0	0	0
Distal ileum	C	16.0714	14.5	21.4953	13.9423	21.1111	20.1613	11.1111	31.7518		19.1533	6.86223	2.59368
Caecum	D	10.9756	18.75	15.5	20.082	9.04762	26.8293	14.6667	12.9464		16.8317	5.72048	2.16214
Proximal Colon	E	15.812	13.7615	14.6465	11.7647	22.2222	16.6667	11.8852	28.7234		17.0957	6.2497	2.36217
Distal Colon	F	12.6168	8.54701	10.5634	19.2308	19.7248	23.75	16.2338	16.3551		16.3435	5.3046	2.00495
		GLP-2 pmol/g, mouse
		1	2	3	4	5	6	7	8	9	Average	std dev	SEM
duodenum	A	12.2807	1.8018	7.01754	1.08696	7.40741	2.32558	12.1739	5.31915	6.77966	5.489	3.6913	1.30507
proximail jejunum	B	9.21053	25.5102	5.30303	2.82486	7.61905	4.20168	12.8205	2.5641	9.2437	8.76089	7.60579	2.68905
Distal ileum	C	21.6867	32.5301	23.3645	20	21.4876	29.4521	29.4737	24	35.8025	27.0138	5.629	1.99015
Caecum	D	26.7606	67.7778	20.4819	18.1818	17.0732	23.3333	29.1139	23.3333	30.2632	28.6948	16.4779	5.82581
Proximal Colon	E	1.78571	13.2075	32.3529	40.4372	51.7857	31.694	40.625	38.8889	46.7391	36.9663	11.6974	4.13567
Distal Colon	F	46.5517	9.30233	43.5897	56.3636	55.6962	66.6667	83.5616	80.7692	60	56.9937	23.3909	8.26994
		GLP-2 pmol/g, rat
		1	2	3	4	5	6	7	8	9	Average	std dev	SEM
duodenum	A	0	3.0303	1.13636	3.6036	0	2.01342	0	2.40964	0	1.52417	1.45089	0.512967
proximail jejunum	B	8.60215	6.86275	7.86517	7.42857	22.9167	10.2041	1.82927	8	2.5	8.45081	6.49951	2.29792
Distal ileum	C	63.8418	88.4211	43.1818	58.5106	38.835	46.2963	60	48.75	55.4545	54.9312	15.4469	5.46132
Caecum	D	21.5909	96.8421	7.54717	40.9524	12.8571	7.74648	20.8333	11.4286	31.6667	28.7342	29.9998	10.6065
Proximal Colon	E	64.6617	15.748	31.5315	41.5254	63.7255	59.633	103.704	39.2265	63.75	52.3555	26.7585	9.46055
Distal Colon	F	11.4504	5.49451	68.9873	16.1538	11.0092	7.00637	1.71717	3.7037	8.88889	15.3701	22.1244	7.82217
		GLP-2 pmol/g, pig
		1	2	3	4	5	6	7	8	9	Average	std dev	SEM
duodenum	A	0	0	2.12766	1.35135	1.03093	0	0	1.7094	0	0.777418	0.886641	0.313475
proximail jejunum	B	4.49438	1.78571	1.07527	0.8	0	2.24719	1.72414	2.65487	3.37079	1.70725	1.07574	0.380332
Distal ileum	C	16.9643	29	37.3832	42.3077	43.7037	48.3871	35.0877	65.6934	105.512	50.8843	24.6274	8.7071
Caecum	D	12.1951	25.8929	54	28.6885	15.2381	27.6423	20	24.1071	103.922	37.4363	29.2154	10.3292
Proximal Colon	E	9.40171	16.5138	24.2424	36.7647	24.4444	24.7312	9.01639	35.1064	104.839	34.4573	29.8274	10.5456
Distal Colon	F	3.73832	5.12821	11.2676	18.2692	20.1835	6.25	16.8831	16.8224	34.2857	16.1362	9.21164	3.25681
		Oxyntomodulin/Glicentin pmol/g, mouse
		1	2	3	4	5	6	7	8	9	Average	std dev	SEM
duodenum	A	0	3.6036	5.26316	6.52174	9.25926	0	0.869565	1.06383	9.32203	4.4879	3.71507	1.31347
proximail jejunum	B	6.57895	20.4082	3.0303	2.25989	9.52381	9.2437	6.41026	1.28205	10.084	7.78028	6.17707	2.18392
Distal ileum	C	19.2771	25.3012	19.6262	40.6667	19.8347	38.3562	34.7368	8	43.2099	28.7165	12.4464	4.40047
Caecum	D	16.9014	50	16.8675	28.4091	12.1951	46.6667	39.2405	8.33333	38.1579	29.9838	15.9963	5.65554
Proximal Colon	E	18.75	24.5283	29.4118	55.1913	46.4286	35.5191	43.125	36.1111	57.6087	40.9905	11.7763	4.16355
Distal Colon	F	50	11.6279	39.7436	57.2727	50.6329	72.4638	87.6712	88.4615	72.8	60.0842	26.0226	9.20039
		Oxyntomodulin/Glicentin pmol/g, rat
		1	2	3	4	5	6	7	8	9	Average	std dev	SEM
duodenum	A	9.70874	1.51515	0	1.8018	6	2.68456	0.847458	1.20482	7.03125	2.63563	2.5294	0.894277
proximail jejunum	B	27.957	0.980392	12.3596	6.28571	30.2083	3.40136	1.21951	1	1.66667	7.14019	10.1048	3.57259
Distal ileum	C	57.0621	127.368	46.5909	59.5745	43.6893	40.7407	82.5	60	59.0909	64.9443	28.4528	10.0596
Caecum	D	29.5455	137.895	9.43396	39.0476	18.5714	11.2676	27.0833	14.2857	28.3333	35.7397	42.4639	15.0133
Proximal Colon	E	68.4211	12.5984	32.4324	43.2203	89.2157	74.3119	130.556	51.3812	162.5	74.5269	51.0143	18.0363
Distal Colon	F	7.63359	4.3956	55.6962	31.5385	9.17431	8.9172	1.21212	0.740741	13.3333	15.626	18.9215	6.68977
		Oxyntomodulin/Glicentin pmol/g, pig
		1	2	3	4	5	6	7	8	9	Average	std dev	SEM
duodenum	A	0.909091	0.980392	2.12766	0	0	1.72414	3.80952	3.4188	4.12371	2.02303	1.64427	0.581336
proximail jejunum	B	2.24719	5.35714	1.07527	7.2	0	0	5.17241	1.76991	2.24719	2.85274	2.7131	0.959226
Distal ileum	C	23.2143	36	57.9439	47.1154	37.7778	73.3871	47.3684	74.4526	0	46.7556	23.8579	8.43506
Caecum	D	19.5122	36.6071	51	33.6066	60	52.0325	27.3333	31.25	120.588	51.5522	30.1946	10.6754
Proximal Colon	E	8.54701	23.8532	36.3636	43.3824	21.1111	38.7097	17.2131	41.4894	0	27.7653	14.9657	5.29116
Distal Colon	F	1.86916	1.7094	4.22535	13.4615	11.9266	5	18.8312	27.1028	17.1429	12.425	8.59607	3.03917
		GIP pmol/g, mouse
		1	2	3	4	5	6	7	8	9	Average	std dev	SEM
duodenum	A	27.193	18.018	3.07018	17.3913	12.037	17.0543	5.65217	2.65957	7.62712	10.4387	6.52173	2.30578
proximail jejunum	B	29.6053	24.4898	39.0152	25.1412	35.7143	28.9916	54.4872	6.08974	33.6134	30.9428	13.8676	4.90295
Distal ileum	C	3.61446	4.81928	2.33645	2.33333	2.47934	2.73973	5.26316	2	3.7037	3.20937	1.2421	0.43915
Caecum	D	0.704225	2.22222	0	2.27273	0.609756	0.555556	1.26582	1.66667	0.657895	1.15633	0.83667	0.295807
Proximal Colon	E	0	0	1.10294	0.819672	0.892857	0.546448	0.3125	0.694444	0.543478	0.614043	0.347035	0.122695
Distal Colon	F	0	1.16279	0	0.909091	1.26582	1.08696	1.36986	1.28205	1.6	1.08457	0.482867	0.170719
		GIP pmol/g, rat
		1	2	3	4	5	6	7	8	9	Average	std dev	SEM
duodenum	A	18.4466	7.57576	7.10227	13.5135	9	9.39597	11.4407	9.93976	7.42188	9.42373	2.2056	0.779796
proximail jejunum	B	21.5054	14.7059	21.9101	8.57143	27.0833	14.2857	7.0122	18.5	16.25	16.0398	6.59705	2.33241
Distal ileum	C	0.564972	3.68421	2.84091	5.31915	3.39806	3.24074	2.08333	2.5	1.81818	3.11057	1.10049	0.38908
Caecum	D	1.13636	3.15789	1.88679	2.38095	2.14286	2.11268	1.5625	2.38095	0.833333	2.05724	0.67646	0.239165
Proximal Colon	E	1.12782	1.5748	1.8018	0.847458	1.47059	0.458716	1.38889	0.828729	2.5	1.35887	0.644897	0.228006
Distal Colon	F	1.14504	2.1978	1.58228	0.769231	1.83486	0.636943	0.151515	0.37037	1.11111	1.08176	0.730074	0.25812
		GIP pmol/g, pig
		1	2	3	4	5	6	7	8	9	Average	std dev	SEM
duodenum	A	3.18182	15.6863	14.8936	24.3243	44.8454	20.2586	27.1429	0.854701	50.5155	24.8152	16.2305	5.73836
proximail jejunum	B	8.98876	29.4643	37.6344	20.4	25.5814	18.5393	45.2586	34.0708	62.9213	34.2338	14.5966	5.16066
Distal ileum	C	0.892857	1.5	1.40187	0.480769	0.37037	1.6129	0.877193	0.729927	1.5748	1.06848	0.511872	0.180974
Caecum	D	1.21951	0	0.5	0.409836	0	0.813008	1	0.446429	1.47059	0.579983	0.499977	0.176768
Proximal Colon	E	0.854701	0	1.0101	0.735294	1.66667	1.07527	1.22951	0.531915	0.806452	0.881901	0.495399	0.17515
Distal Colon	F	0.46729	0.42735	0.704225	0.480769	1.37615	1.25	1.94805	1.40187	1.42857	1.12712	0.535015	0.189156
		Neurotensin pmol/g, mouse
		1	2	3	4	5	6	7	8	9	Average	std dev	SEM
duodenum	A	0.07	0.11	0.266667	0.0175	0.062	0.08	0.0942857	0.02125	0.0666667	0.0897961	0.0784132	0.0277233
proximail jejunum	B	4.5614	1.35135	3.42105	4.02174	2.59259	2.4031	1.91304	2.23404	2.88136	2.60228	0.843324	0.29816
Distal ileum	C	20.1974	30.6122	23.7879	18.0791	22.381	26.8908	41.0256	9.9359	16.9748	23.7109	9.45786	3.34386
Caecum	D	8.6747	7.10843	6.4486	3.66667	6.61157	2.26027	5.36842	9.46667	10.4938	6.42806	2.73546	0.967131
Proximal Colon	E	0	7.55556	14.5783	36.3636	39.0244	28.5556	40.5063	53.3333	23.4211	30.4173	14.9395	5.28191
Distal Colon	F	2.94643	3.67925	1.61765	4.91803	5.80357	5.08197	3.25	4.30556	9.23913	4.73689	2.22983	0.788365
		Neurotensin pmol/g, rat
		1	2	3	4	5	6	7	8	9	Average	std dev	SEM
duodenum	A	1.26214	0.984848	1.19318	0.990991	0.8	1.67785	2.37288	0	0	1.00247	0.794793	0.281002
proximail jejunum	B	3.11828	3.52941	3.25843	4.85714	12.0833	6.2585	4.7561	0	0	4.34286	3.84668	1.36001
Distal ileum	C	1.75141	23.3684	24.7727	18.9362	31.068	28.4259	18.8333	0	0	18.1756	11.9731	4.23313
Caecum	D	1.36364	3.05263	1.13208	6.09524	5.92857	0.633803	2.91667	0	0	2.46987	2.47867	0.876341
Proximal Colon	E	1.8797	1.41732	3.87387	0	4.5098	1.55963	2.03704	0	0	1.67471	1.7525	0.619603
Distal Colon	F	1.37405	1.64835	2.1519	1.15385	1.00917	0.44586	0.0606061	0	0	0.808717	0.816596	0.28871
		Neurotensin pmol/g, pig
		1	2	3	4	5	6	7	8	9	Average	std dev	SEM
duodenum	A	1.09091	0.392157	3.61702	2.7027	6.18557	0.775862	0	0.512821	0	1.77327	2.22041	0.785034
proximail jejunum	B	0.337079	5.53571	6.77419	1.6	1.51163	7.30337	3.18966	14.4248	0	5.04242	4.62228	1.63422
Distal ileum	C	0	6.5	9.62617	15.3846	18.963	11.129	0.935673	17.0803	0	9.95234	7.12408	2.51874
Caecum	D	3.08943	0	0	0	0	1.62602	0	0.892857	0	0.314859	0.615053	0.217454
Proximal Colon	E	0	0	0	0	0	0	0	0.638298	0	0.0797872	0.225672	0.0797872
Distal Colon	F	1.7757	0	0	0	0	0	0	0	0	0	0	0
		PYY pmol/g, mouse
		1	2	3	4	5	6	7	8	9	Average	std dev	SEM
duodenum	A		18.018	8.77193	6.52174	10.1852	9.30233	22.6087	20.2128	22.0339	14.7068	6.64699	2.35007
proximail jejunum	B	2.63158	3.06122	3.78788	1.69492	4.7619	1.68067	5.12821	2.5641	7.56303	3.78024	1.99438	0.705121
Distal ileum	C	56.6265	63.8554	51.4019	34.6667	33.8843	45.2055	57.8947	56	64.1975	50.8883	11.9841	4.23703
Caecum	D	60.5634	142.222	50.6024	37.5	51.2195	37.7778	50.6329	68.3333	65.7895	63.0097	33.8995	11.9853
Proximal Colon	E	1.78571	116.981	104.412	107.65	141.071	59.0164	101.25	147.917	123.913	112.776	27.5069	9.72514
Distal Colon	F	246.552	36.0465	201.282	142.727	207.595	113.043	213.699	193.59	131.2	154.898	61.4936	21.7413
		PYY pmol/g, rat
		1	2	3	4	5	6	7	8	9	Average	std dev	SEM
duodenum	A	0.970874	1.51515	1.70455	1.8018	4	0.671141	2.54237	1.80723	2.34375	2.04825	0.967943	0.342219
proximail jejunum	B	2.15054	0.980392	1.1236	1.14286	3.125	0.680272	0.609756	2	0.833333	1.3119	0.849851	0.300468
Distal ileum	C	34.4633	120	100	104.255	95.1456	69.4444	89.1667	53.125	50.9091	85.2558	24.9592	8.8244
Caecum	D	29.5455	85.2632	15.0943	53.3333	21.4286	9.85915	23.9583	19.0476	50	34.7481	25.8453	9.1377
Proximal Colon	E	39.8496	21.2598	27.9279	87.2881	49.0196	36.6972	49.0741	22.6519	63.75	44.7086	22.6632	8.01265
Distal Colon	F	38.1679	38.4615	38.6076	63.8462	45.8716	19.1083	4.34343	27.4074	37.7778	34.428	17.8502	6.311
		PYY pmol/g, pig
		1	2	3	4	5	6	7	8	9	Average	std dev	SEM
duodenum	A	33.6364	74.5098	20.2128	40.5405	13.4021	18.1034	17.1429	43.5897	10.3093	29.7263	21.8506	7.72536
proximail jejunum	B	26.9663	33.9286	23.6559	32.8	12.7907	33.7079	21.5517	28.3186	16.8539	25.4509	8.06133	2.85011
Distal ileum	C	15.1786	16	12.1495	20.1923	26.6667	25	3.50877	30.6569	11.811	18.2482	9.06445	3.20477
Caecum	D	4.87805	4.46429	6	6.55738	2.85714	7.31707	4.66667	4.46429	7.84314	5.52125	1.68951	0.597331
Proximal Colon	E	6.83761	4.58716	9.09091	11.7647	4.44444	9.67742	4.09836	5.31915	15.3226	8.03809	4.11417	1.45458
Distal Colon	F	4.6729	20.5128	39.4366	42.3077	22.9358	30	53.8961	26.1682	35.7143	33.8714	11.2052	3.96163
